# Supplementary material for: Modulation of Steroid and Triterpenoid Metabolism in Calendula officinalis Plants and Hairy Root Cultures Exposed to Cadmium Stress
Source: Int J Mol Sci. 2022 May 18;23(10):5640. doi: 10.3390/ijms23105640 (PMC9145312; doi:10.3390/ijms23105640)
Supplement: Supplementary file 1 [file ijms-23-05640-s001.zip]

Archive with 1 entries (1 files):
- ijms-1729011-supplementary.pdf
